# Supplementary material for: Screening of Plant Growth Regulators for Promoting Rooting of Pitaya Cuttings
Source: Plants (Basel). 2026 Apr 29;15(9):1357. doi: 10.3390/plants15091357 (PMC13165443; doi:10.3390/plants15091357)
Supplement: Supplementary file 1 [file plants-15-01357-s001.zip]

Archive with 1 entries (1 files):
- plants-4266468-supplementary.pdf
